# Supplementary material for: Pyrazole-Based Thrombin Inhibitors with a Serine-Trapping Mechanism of Action: Synthesis and Biological Activity
Source: Pharmaceuticals (Basel). 2022 Oct 28;15(11):1340. doi: 10.3390/ph15111340 (PMC9696832; doi:10.3390/ph15111340)
Supplement: Supplementary file 1 [file pharmaceuticals-15-01340-s001.zip]

Archive with 1 entries (1 files):
- pharmaceuticals-1984583-supplementary.pdf
